# Supplementary material for: Deciphering the Therapeutic Role of Lactate in Combating Disuse-Induced Muscle Atrophy: An NMR-Based Metabolomic Study in Mice
Source: Molecules. 2024 May 9;29(10):2216. doi: 10.3390/molecules29102216 (PMC11124173; doi:10.3390/molecules29102216)
Supplement: Supplementary file 1 [file molecules-29-02216-s001.zip]

Archive with 1 entries (1 files):
- molecules-2966248-supplementary.pdf
